# Supplementary material for: New sheathless supra-aortic pulsatile mechanical support via subclavian access for combined protected percutaneous coronary intervention and transcatheter aortic valve implantation in hostile vascular disease: a case report
Source: Eur Heart J Case Rep. 2026 Jul 10;10(7):ytag502. doi: 10.1093/ehjcr/ytag502 (PMC13398990; doi:10.1093/ehjcr/ytag502)
Supplement: ytag502_Supplementary_Data [file ytag502_supplementary_data.zip]

Archive with 16 entries (16 files):
- Supplementary table 1.docx
- Video 1.mp4
- Video 10.mp4
- Video 11.mp4
- Video 12.mp4
- Video 13.mp4
- Video 14.mp4
- Video 15.mp4
- Video 2.mp4
- Video 3.mp4
- Video 4.mp4
- Video 5.mp4
- Video 6.mp4
- Video 7.mp4
- Video 8.mp4
- Video 9.mp4
